# Supplementary material for: Branched-Chain Amino Acid Assembly into Amyloid-like Fibrils Provides a New Paradigm for Maple Syrup Urine Disease Pathology
Source: Int J Mol Sci. 2023 Nov 6;24(21):15999. doi: 10.3390/ijms242115999 (PMC10650742; doi:10.3390/ijms242115999)
Supplement: Supplementary file 1 [file ijms-24-15999-s001.zip]

Archive with 1 entries (1 files):
- ijms-2554319-supplementary.pdf
